# Supplementary material for: Detection of Feline Coronavirus Variants in Cats without Feline Infectious Peritonitis
Source: Viruses. 2022 Jul 29;14(8):1671. doi: 10.3390/v14081671 (PMC9412601; doi:10.3390/v14081671)
Supplement: Supplementary file 1 [file viruses-14-01671-s001.zip]

Archive with 1 entries (1 files):
- viruses-1729100-supplementary.pdf
